# Supplementary material for: Intestinal Epithelial-Derived Exosomes Under Cold Stimulation Promote Adipose Thermogenesis
Source: Metabolites. 2025 May 14;15(5):324. doi: 10.3390/metabo15050324 (PMC12113151; doi:10.3390/metabo15050324)
Supplement: Supplementary file 1 [file metabolites-15-00324-s001.zip]

Archive with 1 entries (1 files):
- metabolites-3631625-supplementary.pdf
